# Supplementary material for: Community Pharmacists’ Opinions towards Poor Prescription Writing in Jazan, Saudi Arabia
Source: Healthcare (Basel). 2021 Aug 21;9(8):1077. doi: 10.3390/healthcare9081077 (PMC8391709; doi:10.3390/healthcare9081077)
Supplement: Supplementary file 1 [file healthcare-09-01077-s001.zip]

Archive with 1 entries (1 files):
- healthcare-1286418-supplementary.pdf
